# Supplementary material for: pH-Sensitive Liposomes with Embedded 3-(isobutylamino)cholan-24-oic Acid: What Is the Possible Mechanism of Fast Cargo Release?
Source: Membranes (Basel). 2023 Apr 4;13(4):407. doi: 10.3390/membranes13040407 (PMC10141028; doi:10.3390/membranes13040407)
Supplement: Supplementary file 1 [file membranes-13-00407-s001.zip]

Archive with 1 entries (1 files):
- Supplementary-2303989-revised.doc
